# Supplementary material for: What Does It Take to Synergistically Combine Sub-Potent Natural Products into Drug-Level Potent Combinations?
Source: PLoS One. 2012 Nov 28;7(11):e49969. doi: 10.1371/journal.pone.0049969 (PMC3509152; doi:10.1371/journal.pone.0049969)
Supplement: Table S6 — List of 124 synergistic natural product combinations with available cell-based potency data. (XLSX) [file pone.0049969.s006.xlsx]

## Sheet: Sheet1
Supplementary Table S6 List of 124 synergistic natural product combinations with available cell-based potency data
The reported synergistic effect, activity measurement method, potency in individual and in combination, dose reduction index, combination index, synergism level and references are provided.
Combination types: N2-N5: 2-5 natural product combination, H2-H5: 2-5 natural product extract combination, HN or NH: natural product extract and natural product combination
Product 1	Product 2	Product 3	Product 4	Product 5	Combination Type	Reported Synergistic Effect	Activity Measurement Method	Dose or Activity Level of Product 1	Dose or Activity Level of Product 2	Dose or Activity Level of Product 3	Dose or Activity Level of Product 4	Dose or Activity Level of Product 5	Doses or Activity of Combination	Dose Reduction Index for Product 1	Dose Reduction Index for Product 2	Dose Reduction Index for Product 3	Dose Reduction Index for Product 4	Dose Reduction Index for Product 5	Combination Index	Level of Synergism	Reference
Acerola	Soy				H2	Antioxidant synergism	% decrease in LDL formation by 102uM Acerola, or 0.5uM Soy, or 102uM Acerola + 0.5uM Soy	0.209	0.134				0.567	1.7	2				1.08	Nearly additive	11170593
Alfalfa	Soy				H2	Antioxidant synergism	% decrease in LDL formation by 0.1uM Alfalfa, or 0.5uM Soy, or 0.1uM Alfalfa + 0.5uM Soy	0.0896	0.134				0.4328	1.98	1.7				1.09	Nearly additive	11170593
Resveratrol from grapes, peanuts and various herbs	Catechin				N2	Synergistic protection of PC12 cells from beta-AP (1-41) toxicity.	Dose (uM) for 82% inhibition of membrane lipid peroxidation by TBA test	75	27.5				20 and 18.5	3.75	1.49				0.94	Nearly additive	14596889
Vanillin from Melia azedarach L.	4-hydroxy-3-methoxycinnamaldehyde from Melia azedarach L.				N2	Synergistic antifungal effect	MIC (ug/mL)	600	400				150 and 200	4	2				0.75	Moderate synergism	12696928
Vanillin from Melia azedarach L.	(+/-)-pinoresinol from Melia azedarach L.				N2	Synergistic antifungal effect	MIC (ug/mL)	600	1000				300 and 400	2	2.5				0.9	Slight synergism	12696928
4-hydroxy-3-methoxycinnamaldehyde from Melia azedarach L.	(+/-)-pinoresinol from Melia azedarach L.				N2	Synergistic antifungal effect	MIC (ug/mL)	400	1000				200 and 700	2	1.4				1.21	Moderate antagonism	12696928
Vanillin from Melia azedarach L	4-hydroxy-3-methoxycinnamaldehyde from Melia azedarach L.	(+/-)-pinoresinol from Melia azedarach L. [12696928]			N3	Synergistic antifungal effect	MIC (ug/mL)	600	400	1000			75, 200 and 100	8	2	10			0.73	Moderate synergism	12696928
Lycopene from tomato	Lutein				N2	Synergistic antioxident effect	% decrease in TBARS (2.1nM/mg) over control (phospholipid) by 3uM Lycopene, 3uM Lutein, or 1.5uM Lycopene + 1.5uM Lutein	0.75	0.23				0.84	2	2				1	Nearly additive	9607334
Arecoline, a major areca nut alkaloid	Nicotine from Tobacco				N2	Nicotine acted synergistically on the arecoline-induced cytotoxicity	% decrease in H33258 fluorescence over control by 200ug/ml Arecoline, or 2.5mM Nicotine, or 200ug/ml Arecoline + 2.5mM Nicotine	0.62	0.3				0.84	1.48	2.31				1.11	Slight antagonism	11545236
Berberine of Berberis medicinal plants A58	5'-methoxyhydnocarpin (5'-MHC) (berberine-containing Berberis species)				N2	antimicrobial action of berberine potentiated by 5'-methoxyhydnocarpin (10ug/mL), a multidrug pump inhibitor	MIC (ug/mL) against S. aureus	256					16	16					0.063	Very strong synergism	10677479
Kaempferol from Rosa damascena	Compound 8 from Rosa damascena				N2	anti-HIV synergy	EC50 (ug/mL) against gp120 production in C8166 human T lymphoblastoid cells infected with HIV-1MN	18	32				9 and 6.5	2	4.9				0.7	Moderate synergism	8954085
Camphor from Salvia lavandulaefolia	1,8-cineole from Salvia lavandulaefolia	Alpha-pinene from from Salvia lavandulaefolia [10933142]	Beta-pinene from from Salvia lavandulaefolia [10933142]		N4	Synergistic inhibition of human erythrocyte acetylcholinesterase	IC50 (uM)	>10000	670	630	4700		300ug/mL (27%,17%,5%,12%)=81ug/mL, 51ug/mL, 15ug/mL, 36ug/mL	>123	13.1	42	131		0.12	Strong synergism	10933142
Linoleic acid from Helichrysum pedunculatum	Oleic acid from Helichrysum pedunculatum				N2	Synergistic effect against Staphylococcus aureus and Micrococcus kristinae.	MIC (ug/mL) against S. aureus and M. kristinae	1000	1000				50 and 50	20	20				0.1	Strong synergism	10925024
Onion	Ginger				H2	Synergistic antioxidant activity in the inhibition of lipid peroxidation	Dose (mg) for 45% inhibition of lipid peroxidation	15	6				8 and 4	1.88	1.5				1.2	Moderate antagonism	10780875
Garlic	Ginger				H2	Synergistic antioxidant activity in the inhibition of lipid peroxidation	Dose (mg) for 77% inhibition of lipid peroxidation	11	6				4 and 4	2.75	1.5				1.03	Nearly additive	10780875
Onion	Ginger	Garlic			H3	Synergistic antioxidant activity in the inhibition of lipid peroxidation	Dose (mg) for 45% inhibition of lipid peroxidation	15	6	7.5			4, 2 and 2	3.75	3	3.75			0.87	Slight synergism	10780875
Quercetin from soy	Genistein from soy				N2	Synergistic action in human ovarian carcinoma cells	IC50 (uM) against human ovarian carcinoma OVCAR-5 cells	66	32				15 and 5	4.4	6.4				0.38	Synergism	9563007
Indole-3-carbinol (I3C) from Cruciferous vegetables	Crambene (1-cyano 2-hydroxy 3-butene) from Cruciferous vegetables				N2	Synergistic induction of CYP1A , GST and quinone reductase activity.	% increase in mRNA level over control by 56mg/kg I3C, or 50mg/kg Crambene, or 56mg/kg I3C + 50mg/kg Crambene	2.09	1.8				4.98	1.53	1.8				1.21	Moderate antagonism	11446830
Lycopene from tomato	Vitamin E from fruits and vegetables				N2	synergistic antioxidative effects against LDL oxidation	% inhibition in TBARS (mM/mg LDL protein) by 5uM Lycopene, or 5uM Vitamin E, or 5uM Lycopene + 5uM Vitamin E	0.05	0.4				0.88	2.68	1.62				0.99	Nearly additive	11229363
Onion, Garlic, Ginger	Onion, Garlic, Ginger				H2	Synergistic antioxidant activity in the inhibition of lipid peroxidation	mg of Garlic, or Ginger, or mixture for 77% inhibition of lipid peroxidation	11.2	11.4				4 and 4	2.8	2.9				0.7	Synergism	10780875
Hyperforin from St John's wort (Hypericum perforatum L.)	Hypericin from St John's wort (Hypericum perforatum L.)				N2	Synergistic anticancer effect	% of K562 cell growth inhibition without light by 2uM Hyperforin, or 10uM Hypericin, or 2uM Hyperforin + 10uM Hypericin	0.06	0.223				0.436	3.48	1.64				0.89	Slight synergism	12837490
Berberine of Berberis medicinal plants	chrysosplenol-D from Artemisia annua L. (Asteraceae)				N2	Synergistic antibacterial effect	MIC (ug/mL) of Berberis, or chrysosplenol-D or Berberis + chrysosplenol-D '	125	250				30 and 25	4.2	10				0.34	Synergism	12494348
Berberine of Berberis medicinal plants	Chrysoplenetin from Artemisia annua L. (Asteraceae)				N2	Synergistic antibacterial effect	MIC (ug/mL) of Berberis, or chrysoplenetin, or Berberis + chrysoplenetin '	125	250				30 and 6.25	4.2	40				0.26	Strong synergism	12494348
Quercetin from grape	Ethanol from wine				N2	Potentiation of iNOS and NO reduction by 10uL Ethanol [11020457]	Dose (uM) of quercetin for 30uM nitrite production	4					1.5	2.67					0.37	Synergism	11020457
Resveratrol from grape	Ethanol from wine				N2	EthanolpPotentiated reduction of iNOS and NO activity [11020457]	Dose for 30uM nitrite production	6					2	3					0.33	Synergism	11020457
Curcumin from Curcuma longa Linn (turmeric)	Genistein from soy				N2	synergistic inhibitory effects on the growth of human breast cancer MCF-7 cells induced by estrogenic pesticides	Reduction of proliferative potency of endosulfane + chlordane (normalized to 100% poency of 17-beta estradiol) by 10uM Curcumin, or 25uM Genistein, or 10uM Curcumin + 25uM Genistein	0.832	0.652				0.942	1.49	2.05				1.16	Slight antagonism	9168916
Parsley Leaves	Asparagus roots				H2	Asparagus roots potentiated Parsley Leaves' antioxidation effect	EC50 of Parsley Leaves (ug/mL)	2000					1250	1.6					0.63	Synergism	18236449
Tetraarsenic tetrasulfide from Realgar	Indirubin from Indigo naturalis	Tanshinone IIA from Salvia miltiorrhiza			N3	Synergistic anticancer effect	EC50 (uM) against NB4 cells	1.1	>3	>3			0.16, 0.32, and 0.32	6.88	>9.38	>9.38			0.15 - 0.36	Strong synergism	18344322
Tetraarsenic tetrasulfide from Realgar	Indirubin from Indigo naturalis				N2	Synergistic anticancer effect	EC50 (uM) against NB4 cells	1.1	>3				0.33 and 0.67	3.33	>4.48				0.30-0.52	Synergism	18344322
Tetraarsenic tetrasulfide from Realgar	Tanshinone IIA from Salvia miltiorrhiza				N2	Synergistic anticancer effect	EC50 (uM) against NB4 cells	1.1	>3				0.44 and 0.56	2.5	>5.36				0.4-0.59	Synergism	18344322
Atractylodes macrocephala (AMA)	Astragalus membranaceus (AME)				H2	Synergistic antioxidant effect	EC50 (mg/mL)	120	120				35 and 35	3.42	5.57				0.47	Synergism	19483308
S. baicalensis	D. morifolium				H2	Synergistic antiproliferative effect	% inhibition of prostate cell-line 22Rv1 by 62ug/mL S. baicalensis, or 131ug/mL D. morifolium, or 62ug/mL S. baicalensis + 131ug/mL D. morifolium	0.5	0.5				0.72	1.6	1.6				0.97	Nearly additive	16550232
Ginger	Elecampane				H2	Synergistic antiproliferative effect	EC50 (ug/mL) for cell proliferation reduction	58.1	29.07				19 and 9.5	3.06	3.06				0.65	Synergism	16582559
Luteolin	Phloretin				N2	Synergistic reduction in gamma-hydroxybutyrate uptake	IC50 (uM)	0.41	2.57				0.265 and 0.265	1.55	9.69				0.75	Moderate synergism	17108059
Wedelolactone	Indole-3-carboxylaldehyde	Luteolin	Apigenin		N4	Synergistic antiproliferative effect	IC50 (uM) against prostate cancer AR dependent Pca cell 22Rv1	0.8	656	1.72	3.02		0.013, 0.043, 0.55 and 0.012	63.5	15238	3.13	250		0.34	Synergism	17942463
Curcumin	Carnosic acid				N2	Synergistic antiproliferative effect	IC50 (uM) against HL60 cells	6.79	16.8				1.2 and 10	5.66	1.68				0.77	Moderate synergism	20661831
AP9-cd, a novel lignan composition from Cedrus deodara, consisting of (−)-wikstromal, (−)-matairesinol and dibenzyl butyrolactol	Curcumin				HN	Synergistic cytotoxicity	IC50 (ug/mL for AP9-cd, uM for Curcumin	15	17				8 and 10	1.88	1.7				1.12	Slight antagonism	20932957
Ganoderma extract	Duchenea extract				H2	Synergistic induction of mitochondrial damage and apoptosis	% of apoptotic HL-60 cells induced by 150ug/mL Ganoderma, or 100ug/mL Duchenea , or 150ug/mL Ganoderma + 100ug/mL Duchenea	0.176	0.153				0.526	1.73	1.83				1.12	Slight antagonism	16574319
Pruneem from neem seeds	Reetha saponins from neem seeds	Quinine hydrochloride from neem seeds			N3	Synergistic spermicidal effect	MEC Minimum effective concentration (ug/mL)	250000	508	3461			3470, 140 and 104	72.1	3.63	33.3			0.28	Strong synergism	7956217
(–)-epigallocatechin-3-gallate (EGCG) from green tea	Curcumin from the spice turmeric				N2	Synergistic growth inhibition of cancer cells	EC50 (uM) against MSK Leuk1s cells	9.01	4.28				1.54 and 1.54	5.85	2.78				0.53	Synergism	9525275
(-)-Epicatechin	(-)-Epigallocatechin Gallate				N2	Synergistic induction of apoptosis	IC50 (uM) for inhibiting TNFalpha release	>500	60				100 and 15	>5	4				<0.45	Synergism	9892181
(-)-Epicatechin	ECG				N2	Synergistic induction of apoptosis	IC50 (uM) for inhibiting TNFalpha release	>500	30				100 and 7	>5	4.3				<0.43	Synergism	9892181
Theaflavin (TF1)	Theaflavin-3-monogallate (TF2A)	Theaflavin-3'-monogallate (TF2B)	Theaflavin-3,3' digallate (TF3)		N4	Synergistic rotavirus neutralisation	EC50 (ug/mL) for neutralizing rotavirus infected cells	0.943	251.39	5.07	5.51		0.101, 0.101, 0.101 and 0.101	9.33	2489	50.2	54.6		0.15	Strong synergism	9850995
Genistein	Thearubigin				N2	Synergistic inhibition of cell growth	genistein concentration (ug/mL) for 25%-35% reduction of PC3 cell numbers in absance or presence of 0.0625ug/mL TR	20					2.5	8					0.125	Strong synergism	10766429
Alpinia officinarum rhizome	Cyperus rotundus rhizome	Curcuma wenyujin root	Unripe fruit pericarps of Citrus reticulate	Lindera aggregate root,	H5	Synergistic gastric protective effect	ED50 (mg/kg) of protective effects against ethanol-induced gastric lesions of rats	800	2500	1200	1100	700	40, 40, 40, 40, 40	20	62	30	27	17	0.195	Strong synergism	12164277
Yanhusuo (Rhizoma Corydalis)	Ezhu (Rhizoma Curcumae)				H2	Synergistic reduction in cell invasion ability	IC50 (ug/mL) against MDA-MB-231 human breast cancer cell lines	140.34	223.71				52.03 and 34.69	2.7	6.45				0.58	Synergism	19787224
(-)-epicatechin gallate	(-)-epigallocatechin gallate				N2	Antioxidant synergism	% decrease in TBARS formation in HepG2 cells exposed to 5.8nM/mg Pb++ by 10uM EC, 3uM ECG, or 10uM EC + 3uM ECG	0.1	0.11				0.55	2.22	2.15				0.92	Nearly additive	12215669
C. martinii	C. ambrosioides				HN	Synergistic antifungal effect	MIC (ppm) against T. rubrum	150	350				125 and 125	1.2	2.8				1,19	Slight antagonism	19298359
N-butylidenephthalide (BLP)	Senkyunolide A (SKA)	z-ligustilide (LGT)			N3	Synergistic anticancer effect	IC50 (ug/mL) against HT-29 cell-lines	44.59	10.4	11.52			0.13, 0.03 and 6.0	343	347	1.92			0.52	Synergism	18718517
Turraea robusta	Lannea schweinfurthii				H2	Synergistic antiplasmodial effect	IC50 (ug/mL) against Indochinese CQ-resistant W2 strain of Plasmodium falciparum	10.32	36.26				1.62 and 14.61	6.37	2.48				0.56	Synergism	18065175
Black Pepper	Cardamon				H2	Synergistic anticancer effect	% cytotoxicity against YAC-1 lymphoma cells by 100ug/mL black peper, or 100ug/mL cardamon, or 100ug/mL black peper + 100ug/mL cardamon	0.375	0.43				0.69	1.93	1.72				1.101	Slight antagonism	20210607
Resveratrol	Pterostilbene				N2	Antioxidant synergism	IC50 (uM) on lipid peroxidation in human erythrocytes	>200	44.5				22 and 22	>9.1	2.02				0.50~0.61	Synergism	20108046
Quercetin	Pterostilbene				N2	Antioxidant synergism	IC50 (uM) on lipid peroxidation in human erythrocytes	64	44.5				22 and 22	2.91	2.02				0.84	Moderate synergism	20108046
(-)-epigallocatechin gallate	(-)-epicatechin				N2	Synergistic induction of apoptosis	Concentration of EGCG (uM) to induce 20% reduction of viable MKN-45 cells in absence or presence of 70uM EC	120					100	1.2					0.83	Moderate synergism	15802789
Blueberry	Catechin				HN	Synergistic proliferation of human stem cells	% reduction of human bone merrow cells by 500ng/ml Blueberry, or 20uM Catechin, or 500ng/ml Blueberry + 20uM Catechin	0.2	0.24				0.57	2.3	2.05				0.92	Nearly additive	16522169
Quercetin	Mate saponins				N2	Synergistic anti-inflammation	% NO inhibition at 1uM quercetin, or 4uM saponins, or 1uM quercetin + 4uM saponins	0.1	0.09				0.78	1.999	2.05				0.989	Nearly additive	19807157
(-)-epigallocatechin-3-ga llate (EGCg) from green tea extract	(-)-epicatechin gallate (ECC) from green tea extract	Capsibiol from African bird peppers			N3	Synergistic inhibition of HeLa cell growth	IC50 (uM) against Hela cells	500	153	>100000			50, 15 and 3	10	10	>30000			0.2	Strong synergism	12906756
Quercetin 3-β-D-glucoside	Apple extract				NH	Synergistic antiproliferative effect	ED50 (uM for Q3G mg/mL for apple) in inhibiting MCF-7 cell growth	46.4	70.7				10.8 and 33.8	4.3	2.1				0.71	Moderate synergism	19694432
Pseudocedrela kotschyi	Fagara zanthoxyloides				HH	Synergistic anti-plasmodial effect	IC50 (ug/mL) against Plasmodium falciparum strain 3D7	30	10				20 and 3	1.5	3.3				0.97	Nearly additive	19328510
Cold pressed terpeneless Valencia orange oil	Citric acid				HN	Synergistic antibacterial effect	Minimum bactericidal concentration (% v/v) against L. monocytogenes Scott A	1.67	1.11				0.04 and 0.12	41.8	17.6				0.081	Very strong synergism	19323760
Cold pressed terpeneless Valencia orange oil	Malic acid				HN	Synergistic antibacterial effect	Minimum bactericidal concentration (% v/v) against L. monocytogenes F4260, F4264 and ATCC19115	1.67	2.11				0.04 and 0.12	41.8	17.6				0.081	Very strong synergism	19323760
Bowman-Birk inhibitor from soybean	Genistein				N2	Synergistic anti-inflammatory effect	% inhibition of NO production by 18 μM BBI, or 15 μM genistein, or 18 μM BBI + 15 μM genistein	0.41	0.23				0.93	1.8	2.14				1.02	Nearly additive	19053380
6-isobutyryl-5,7-dimethoxy-2,2-dimethyl-benzopyran	7-hydroxy-6-isobutyryl-5-methoxy-2,2-dimethylbenzopyran	5-hydroxy-6-isobutyryl-7-methoxy-2,2-dimethyl-benzopyran			N3	Synergistic antiproliferative effect	IC50 (ug/mL) against U-373 MG glioblastoma cell-line	27.8	19.4	19.4			4.7, 2.4 and 2.8	5.9	8.1	6.9			0.437	Synergism	19003947
Costunolide	Dehydrocostuslactone				N2	Synergistic antibacterial effect	MIC (ug/mL) against H37Rv	12.5	6.25				1.6 and 0.78	8	8				0.25	Strong synergism	17218447
Leaf extract of Croton gratissimus	Root extract of Croton gratissimus				H2	Synergistic antimicrobial effect	MIC (ug/mL) against Cryptococcus neoformans (ATCC 90112)	2000	2000				200 and 200	10	10				0.2	Strong synergism	18644430
Root extract of Croton gratissimus	Bark extract of Croton gratissimus				H2	Synergistic antimicrobial effect	MIC (ug/mL) against Cryptococcus neoformans (ATCC 90112)	2000	2000				400 and 400	5	5				0.4	Synergism	18644430
Leaf extract of Croton gratissimus	Bark extract of Croton gratissimus	Root extract of Croton gratissimus			H3	Synergistic antimicrobial effect	MIC (ug/mL) against Cryptococcus neoformans (ATCC 90112)	2000	2000	2000			200, 200 and 200	10	10	10			0.3	Strong synergism	18644430
2-acetonyl-8-(2-furoylmethyl)-7-hydroxy-5-methyl-chromone	Aloe-emodin				N2	Synergistic antiproliferative effect	IC50 (uM) against ehrlich ascites tumor cells in presence or absance of 50ug/mL aloe-emodin	~250					50	5					0.2	Strong synergism	17485848
Carvacrol	Linalool				N2	Synergistic antimicrobial effect	MIC (ug/mL) against Klebsiella pneumoniae ssp. Pneumoniae	50	2500				6.3 and 625	7.9	4				0.38	Synergism	19347798
Thymol	Linalool				N2	Synergistic antimicrobial effect	MIC (ug/mL) against Klebsiella pneumoniae ssp. Pneumoniae	80	2500				10 and 625	8	4				0.38	Synergism	19347798
Salicylaldehyde	Linalool				N2	Synergistic antimicrobial effect	MIC (ug/mL) against fungus Aspergillus niger (ATCC 16404)	141	281				<5.4 and <3.6	>26	>78				0.051	Very strong synergism	17590530
Total alkaloids from Feculae Bombycis	Catechin				HN	Synergistic anti-hyperglycemic effect	% reduction of starch hydrolysation by 0.1 mg/mL TAFB, or 1 mg/mL Catechin, or 0.1 mg/mL TAFB + 1 mg/mL Catechin	0.217	0.645				0.142	1.29	3.31				1.07	Nearly additive	17725858
Total alkaloids from Feculae Bombycis	Quercetin				HN	Synergistic anti-hyperglycemic effect	% reduction of starch hydrolysation by 0.1 mg/mL TAFB, or 1 mg/mL quercetin, or 0.1 mg/mL TAFB + 1 mg/mL querceti	0.217	0.466				0.04	1.61	2.14				1.09	Nearly additive	17725858
Total alkaloids from Feculae Bombycis	Tea polyphenol from green tea				H2	Synergistic anti-hyperglycemic effect	% reduction of starch hydrolysation by 0.1 mg/mL TAFB, or 1 mg/mL quercetin, or 0.1 mg/mL TAFB + 1 mg/mL querceti	0.217	0.192				0.092	1.65	1.53				1.26	Moderate antagonism	17725858
Thymus vulgaris essential oils	Pimpinella anisum essential oils				H2	Synergistic antimicrobial effect	MIC (ug/mL) against Proteus vulgaris	31.2	62.5				7.8 and 7.8	4	8				0.38	Synergism	18226481
Hesperetin	Eriodictyol				N2	Synergistic antimicrobial effect	MIC (ug/mL) against Salmonella enterica	1000	800				300 and 48	3.33	16.7				0.36	Synergism	18045389
Naringenin	Eriodictyol				N2	Synergistic antimicrobial effect	MIC (ug/mL) against Salmonella enterica	1000	800				400 and 48	2.5	16.7				0.46	Synergism	18045389
Garlic oil	Allyl alcohol				H2	Synergistic anticandidal activity	MIC (ppm) against Candida utilis ATCC42416	25	23				7 and 2	3.57	11.5				0.37	Synergism	18034739
Acorus calamus acetone fraction	Hemidesmus indicus extract				H2	Synergistic anti-methicillin-resistant Staphylococcus aureus activity	MIC (ug/mL) against S. aureus (MRSA03)	1000	750				230 and 230	4.35	3.26				0.54	Synergism	17004300
Acorus calamus acetone fraction	Hemidesmus antidysenterica extract				H2	Synergistic anti-methicillin-resistant Staphylococcus aureus activity	MIC (ug/mL) against S. aureus (MRSA03)	1000	1250				450 and 450	2.22	2.78				0.81	Moderate synergism	17004300
Acorus calamus acetone fraction	Plumbago zeylanica ethyl acetate fraction				H2	Synergistic anti-methicillin-resistant Staphylococcus aureus activity	MIC (ug/mL) against S. aureus (MRSA03)	1000	250				160 and 160	6.25	1.56				0.8	Moderate synergism	17004300
Hemidesmus indicus extract	Hemidesmus antidysenterica extract				H2	Synergistic anti-methicillin-resistant Staphylococcus aureus activity	MIC (ug/mL) against S. aureus (MRSA03)	750	1250				410 and 410	1.83	3.05				0.87	Slight synergism	17004300
Hemidesmus indicus extract	Plumbago zeylanica ethyl acetate fraction				H2	Synergistic anti-methicillin-resistant Staphylococcus aureus activity	MIC (ug/mL) against S. aureus (MRSA03)	750	250				125 and 125	6	2				0.67	Synergism	17004300
Hypericum extract with 1.1% Hyperforin content	Passiflora extract				H2	Synergistic inhibition of serotonin reuptake	IC50 (ug/mL) in inhibition of serotonin reuptake in absence or presence of 50ug/mL Passiflora extract	88.2					14	6.3					0.16	Strong synergism	21185920
Rhizoma Curcumae extract	Rhizoma Corydalis extract				H2	synergistic anti-tumor activity	IC50 (ug/mL) against (human breast cancer cell line MDA-MB-231	140.34	223.71				52.03 and 34.69	2.7	6.45				0.53	Synergism	19787224
Ozoroa sphaerocarpa	Breonadia salicina				H2	Synergistic antimicrobial activity	MIC (ug/mL) against Escherichia coli	1200	10890				835 and 835	1.44	13.04				0.77	Moderate synergism	20817084
Ozoroa sphaerocarpa	Syzygium cordatum				H2	Synergistic antimicrobial activity	MIC (ug/mL) against Escherichia coli	1200	1440				165 and 165	7.27	8.73				0.25	Strong synergism	20817084
Breonadia salicina	Syzygium cordatum				H2	Synergistic antimicrobial activity	MIC (ug/mL) against Escherichia coli	10890	1440				500 and 500	21.8	2.88				0.35	Synergism	20817084
Ozoroa sphaerocarpa	Breonadia salicina	Syzygium cordatum			H3	Synergistic antimicrobial activity	MIC (ug/mL) against Escherichia coli	1200	10890	1440			147, 147 and 147	8.16	74.1	9.8			0.24	Strong synergism	20817084
Ginkgolide A	Ginkgolide B				N2	Synergistic effect on PAF-induced in vitro thrombocyte aggregation inhibition	IC50 (μg/ml) of PAF-induced in vitro thrombocyte aggregation	14	3.4				4.41 and 1.42	3.17	2.39				0.73	Moderate synergism	19211237
Quinine	Quinidine	Cinchonine			N3	significant abtimalarial synergy against UPASx3 clone of P. falciparum cultured in erythrocytes	IC50 (ug/ml) against UPASx3 clone of P. falciparum (cultured in erythrocytes suspended in RPMI medium supplemented with 10% AB serum and [3H]hypoxanthine)	0.28	0.08	0.13			0.00833, 0.00833 and 0.00833	33.6	9.6	15.6			0.14	Strong synergism	21411015
Berberine	8-desmethyl-sideroxylin				N2	synergistic antimicrobial activity	MIC (μg/mL) against S. aureus K2378	300	>300				150 and 75	2	>4				0.75	Moderate synergism	21661731
Croton gratissimus leaf extract	Croton gratissimus root extract				H2	synergistic antimicrobial activity	MIC (μg/mL) against Cryptococcus neoformans (ATCC 90112)	2000	2000				400 and 400	5	5				0.4	Synergism	18644430
Aescin	thymol				N2	Synergistic interactions in inducing haemolysis	IC50 of haemolysis (ug/mL) in presence or absance of thymol	316					2	158					0.006	Very strong synergism	21968386
Quillaja saponins	thymol				N2	Synergistic interactions in inducing haemolysis	IC50 of haemolysis (ug/mL) in presence or absance of thymol	157					11	14.3					0.06	Very strong synergism	21968386
Digitonin	thymol				N2	Synergistic interactions in inducing haemolysis	IC50 of haemolysis (ug/mL) in presence or absance of thymol	20					3	6.67					0.15	Strong synergism	21968386
Merwilla plumbea petroleum ether extract	Merwilla plumbea dichloromethane extract				H2	Synergistic anticandidal activity	MIC (ug/mL)	6300	6300				400 and 400	15.75	15.75				0.13	Strong synergism	22075455
Tulbaghia violacea petroleum ether extract	Tulbaghia violacea dichloromethane extract				H2	Synergistic anticandidal activity	MIC (ug/mL)	6300	3100				400 and 400	15.75	7.75				0.19	Strong synergism	22075455
Hypoxis hemerocallidea dichloromethane extract	Hypoxis hemerocallidea 80% ethanol extract				H2	Synergistic anticandidal activity	MIC (ug/mL)	6300	3100				400 and 400	15.75	7.75				0.19	Strong synergism	22075455
C. citratus essential oils	C. giganteus essential oils				H2	Synergistic anntibacterial action	MIC (ug/mL) against S. aureus ATCC 9144	2500	2100				500 and 420	5	5				0.4	Synergism	21665450
Curcumin	Isoflavone				N2	Synergistic inhibition of growth of pancreatic cancer cells	IC50 (uM) in inhibiting growth of BxPC-3 cells	3.1	183				1 and 10	3.1	18.3				0.38	Synergism	18640131
Turraea robusta aqueous extracts	Lannea schweinfurthii aqueous extracts				H2	Synergistic in vitro antimalarial action	IC50 (ug/mL) against Plasmodium falciparum W2 (CQ resistant clone)	42.41	75.9				2.38 and 38.3	17.8	1.98				0.56	Synergism	18065175
Turraea robusta aqueous extracts	Sclerocarya birrea aqueous extracts				H2	Synergistic in vitro antimalarial action	IC50 (ug/mL) against Plasmodium falciparum W2 (CQ resistant clone)	42.41	71.74				13.2 and 33.6	3.2	2.14				0.78	Moderate synergism	18065175
Turraea robusta aqueous extracts	Boscia salicifolia aqueous extracts				H2	Synergistic in vitro antimalarial action	IC50 (ug/mL) against Plasmodium falciparum W2 (CQ resistant clone)	42.41	8.86				7.8 and 6.5	5.4	1.36				0.92	Nearly additive	18065175
Turraea robusta aqueous extracts	Rhus natalensis aqueous extracts				H2	Synergistic in vitro antimalarial action	IC50 (ug/mL) against Plasmodium falciparum W2 (CQ resistant clone)	42.41	6.31				4.2 and 5.6	10.1	1.13				0.98	Nearly additive	18065175
Rhus natalensis aqueous extracts	Sclerocarya birrea aqueous extracts				H2	Synergistic in vitro antimalarial action	IC50 (ug/mL) against Plasmodium falciparum W2 (CQ resistant clone)	6.31	71.74				0.34 and 34.7	18.6	2.07				0.54	Synergism	18065175
Rhus natalensis aqueous extracts	Boscia salicifolia aqueous extracts				H2	Synergistic in vitro antimalarial action	IC50 (ug/mL) against Plasmodium falciparum W2 (CQ resistant clone)	6.31	8.86				3.9 and 2.34	1.62	3.79				0.88	Slight synergism	18065175
Lannea schweinfurthii aqueous extracts	Boscia salicifolia aqueous extracts				H2	Synergistic in vitro antimalarial action	IC50 (ug/mL) against Plasmodium falciparum W2 (CQ resistant clone)	75.9	8.86				48.9 and 2.45	1.55	3.62				0.92	Nearly additive	18065175
Eugenol	thymol				N2	synergistic effect on morphological alterations in the envelope of Candida albicans	MIC (ug/mL) on Candida cells	500	125				125 and 62.5	4	2				0.75	Moderate synergism	17590533
Berberine	Hydrastis canadensis aerial extracts				NH	Synergistic antibacterial effect	MIC (ug/mL) against Staphylococcus aureus (NCTC 8325-4)	150	75				38 and 10	3.9	7.5				0.38	Synergism	21157683
Scopoletin	Vanillin				N2	Synergistic antifungal effect	MIC (ug/mL) against F. verticillioides	1500	600				500 and 300	3	2				0.83	Moderate synergism	15826040
Scopoletin	4-Hydroxy-3-methoxycinnamaldehyde				N2	Synergistic antifungal effect	MIC (ug/mL) against F. verticillioides	1500	400				300 and 100	5	4				0.45	Synergism	15826040
Scopoletin	Pinoresinol				N2	Synergistic antifungal effect	MIC (ug/mL) against F. verticillioides	1500	1000				300 and 500	5	2				0.7	Synergism	15826040
Scopoletin	Vanillin	4-Hydroxy-3-methoxycinnamaldehyde			N3	Synergistic antifungal effect	MIC (ug/mL) against F. verticillioides	1500	600	400			80, 200 and 100	18.8	3	4			0.63	Synergism	15826040
Scopoletin	Vanillin	Pinoresinol			N3	Synergistic antifungal effect	MIC (ug/mL) against S. aureus	1500	600	1000			400, 150 and 200	3.75	4	5			0.72	Moderate synergism	15826040
Berberine	Biochanin A				N2	Synergistic antibacterial effect	MIC (ug/mL) against S. aureus	500	>312.5				31.3 and 10	16	>31.3				0.09	Very strong synergism	12952418
Berberine	Genistein				N2	Synergistic antibacterial effect	MIC (ug/mL) against S. aureus	500	100				31.3 and 10	16	10				0.16		12952418
Berberine	Orobol				N2	Synergistic antibacterial effect	MIC (ug/mL) against S. aureus	500					31.3 and 10	16					0.06	Very strong synergism	12952418
Alpha-linolenic acid	Biochanin A				N2	Synergistic antibacterial effect	MIC (ug/mL) against B. megaterium	100	?				7.81 and 10	12.8					>0.08		12952418
Alpha-linolenic acid	Genistein				N2	Synergistic antibacterial effect	MIC (ug/mL) against B. megaterium	100	?				7.81 and 10	12.8					>0.08		12952418
Alpha-linolenic acid	Orobol				N2	Synergistic antibacterial effect	MIC (ug/mL) against B. megaterium	100					16 and 10	6.25					0.16	Strong synergism	12952418
Gamma-linolenic acid	Biochanin A				N2	Synergistic antibacterial effect	MIC (ug/mL) against B. megaterium	50	?				7.81 and 10	6.4					>0.16		12952418
Gamma-linolenic acid	Genistein				N2	Synergistic antibacterial effect	MIC (ug/mL) against B. megaterium	50	?				7.81 and 10	6.4					>0.16		12952418
Gamma-linolenic acid	Orobol				N2	Synergistic antibacterial effect	MIC (ug/mL) against B. megaterium	50					16 and 10	3.1					0.32	Synergism	12952418
